# Supplementary material for: A color image contrast enhancement method based on improved PSO
Source: PLoS One. 2023 Feb 9;18(2):e0274054. doi: 10.1371/journal.pone.0274054 (PMC9910741; doi:10.1371/journal.pone.0274054)
Supplement: S1 Table — (XLSX) [file pone.0274054.s001.xlsx]

## Sheet: Sheet1
SchwefelProblem12
PSO	4.70797e+06	3.57695e+06	3.14411e+06	2.18162e+06	2.18162e+06	2.14084e+06	1.99737e+06	1.34789e+06	997657	825853	757775	747708	747708	746899	746899	746899	746899	746899	115337	115337	115337	115337	104502	95936.2	95936.2	95936.2	77644.4	77644.4	77644.4	77644.4	76651.5	76651.5	66045.7	66045.7	66045.7	64775.9	64775.9	63114.3	63114.3	61151.1	61151.1	61020.9	60466.4	59908.2	58521	55824	55521.4	52822.5	52406.8
EDAPSO	1.09183e+06	877467	877467	877467	802837	460319	335587	214285	214285	114985	114985	82891.9	59123.7	57944.9	45656.2	25965	25126.2	20608.7	19457.7	16750.5	14279.4	11308.5	11308.5	11308.5	11308.5	11308.5	11308.5	11098	10999.3	9324.6	6835.66	6321.06	6121.88	5692.98	5661.22	5618.98	5373.71	5373.71	4970.78	4600.29	4600.29	3634.56	3634.56	3617.65	3617.65	3617.65	3617.65	3617.65	3617.65
TPSO	800964	354757	354757	272706	272706	272706	272706	272706	272706	272706	215870	215870	215870	215870	185668	123961	85863.8	48264.3	46926.4	39175.1	12583	12583	8556.77	1762.25	1762.25	1259.6	708.346	154.364	154.364	41.4695	41.4695	29.6877	29.6877	8.55084	8.55084	8.55084	2.77552	1.64531	1.64531	0.228476	0.228476	0.228476	0.228476	0.228476	0.128247	0.128247	0.0403799	0.00911221	0.00911221
Proposed	267718	267718	238008	230020	47371.5	47371.5	47371.5	47371.5	26162.6	12939.8	6042.17	4958.59	321.884	321.884	240.656	95.0649	10.4864	10.4864	10.4864	10.4864	0.813544	0.813544	0.813544	0.813544	0.167963	0.0879472	0.0879472	0.0260595	0.0260595	0.0260595	0.0260595	0.0161706	0.0161706	0.000153075	0.000153075	6.25134e-05	6.25134e-05	6.25134e-05	6.25134e-05	6.25134e-05	2.35642e-05	2.35642e-05	2.35642e-05	2.35642e-05	3.29983e-06	3.29983e-06	3.29983e-06	1.88406e-06	1.88406e-06
SchwefelProblem22
PSO	2.28417e+55	3.55207e+53	1.33535e+52	1.47116e+51	2.56349e+47	4.23788e+46	8.31503e+43	1.65188e+41	1.65188e+41	1.65188e+41	5.70185e+39	9.55383e+36	2.92311e+32	5.84704e+28	9.18199e+22	196.201	196.201	196.201	196.201	196.201	196.201	196.201	196.201	196.201	196.201	196.201	196.201	196.201	196.201	196.201	196.201	196.201	196.201	196.201	196.201	196.201	196.201	196.201	196.201	196.201	196.201	196.201	196.201	196.201	196.201	196.201	196.201	196.201	196.201
EDAPSO	7.48322e+37	2.51245e+37	5.83074e+35	1.17914e+34	3.14298e+33	2.30936e+32	3.13781e+29	1.05286e+25	1.04039e+23	6.4526e+21	1715334061268740	1.8638e+06	1.8638e+06	1.8638e+06	2494.11	2494.11	2494.11	191.935	191.935	191.935	191.935	107.703	105.372	101.298	95.9991	86.6344	85.5074	81.3273	77.5361	75.4502	69.1909	66.3037	66.3037	66.3037	66.1891	66.1891	66.1891	66.1891	64.2153	64.2153	64.2153	63.9606	63.0877	62.9533	62.3037	62.3037	60.6878	60.6878	60.6878
TPSO	1.65032e+54	3.03253e+48	3.03253e+48	1.18886e+39	3.73773e+36	3.73773e+36	3.73773e+36	5.8173e+26	5.8173e+26	1.53991e+20	1.53991e+20	1.09401e+06	1.09401e+06	179.716	106.183	54.7325	53.9254	25.2042	21.6281	18.5473	6.13503	3.94432	3.94432	3.23754	1.63189	0.80873	0.80873	0.633883	0.633883	0.443479	0.2965	0.2965	0.2965	0.187695	0.187695	0.167533	0.141446	0.0686342	0.0598348	0.0406223	0.0406223	0.034503	0.0171961	0.0171961	0.0140554	0.0140554	0.00744337	0.0040686	0.0040686
Proposed	3.87107e+24	1.70979e+22	9.20145e+17	3291517311490090	4.13817e+10	683.401	430.324	67.0668	47.4972	35.7438	20.436	12.235	3.26125	3.26125	2.02679	2.02679	0.779882	0.502851	0.472467	0.371961	0.371961	0.364355	0.364355	0.0989647	0.0989647	0.0989647	0.0701556	0.0350545	0.0269009	0.0269009	0.0269009	0.0230508	0.0225469	0.0100246	0.00731499	0.00731499	0.00485156	0.00485156	0.00312266	0.002093	0.002093	0.002093	0.00168803	0.00168803	0.00168803	0.000790054	0.000790054	0.000729351	0.000585833
Levy
PSO	4023.52	1619.08	1619.08	1601.46	1601.46	1592.89	1592.89	1592.89	1339.5	1339.5	1017.1	1017.1	833.156	818.639	466.567	431.12	346.991	266.634	227.216	227.216	213.615	170.381	147.139	132.706	124.825	118.285	112.898	108.446	108.446	108.446	103.733	102.731	102.098	99.4869	97.928	96.9159	94.5998	94.0275	91.3727	87.7745	87.7745	84.7175	84.1072	81.5395	79.0604	77.897	76.4361	75.4007	74.1668
EDAPSO	1446.23	962.614	962.614	697.019	697.019	542.902	542.902	332.215	327.549	223.133	147.45	94.4663	73.668	64.2898	37.3419	37.3419	31.1202	27.635	22.8147	20.3609	20.3609	20.3609	18.5743	17.0564	15.4394	15.4394	15.4394	15.3066	14.4182	13.9555	13.6127	13.4216	13.4216	13.3292	12.9918	12.9817	12.9817	12.8712	12.5673	12.3504	12.289	12.227	12.227	12.227	12.1921	12.1921	12.1755	12.1755	12.1302
TPSO	6201.2	1853.05	1853.05	1519.08	1519.08	963.12	963.12	682.088	682.088	344.635	344.635	160.216	160.216	70.2404	55.6776	12.3257	8.73523	4.3074	4.1982	2.86042	2.86042	2.821	2.62453	2.62453	2.62453	2.45495	2.39415	2.39415	2.39112	2.32725	2.32725	2.31364	2.26967	2.18659	2.18659	2.1556	2.1556	2.1545	2.15252	2.12393	2.1121	2.07893	2.06908	2.06908	2.06422	2.06422	2.06331	2.06218	2.06218
Proposed	2022.38	1363.96	1219.33	805.562	728.392	417.861	334.132	185.325	132.822	62.1703	53.6856	11.3474	6.20908	3.42338	3.17099	3.17099	2.67117	2.51035	2.42849	2.42849	2.42849	2.3474	2.3474	2.07143	2.07143	2.06848	2.06848	2.06848	2.00035	2.00035	2.00035	2.00035	1.98291	1.98291	1.96148	1.96148	1.94881	1.88638	1.82178	1.82178	1.82178	1.82178	1.82178	1.82178	1.81262	1.79957	1.79957	1.79957	1.79957
Ackley
PSO	20.4837	20.4837	20.4837	20.4837	20.4476	20.4476	20.3031	20.2795	20.2199	19.7887	19.4833	19.1866	18.5603	17.8826	17.0527	16.6509	15.9329	15.3616	14.5391	13.7212	13.0639	12.7025	12.1793	12.1792	12.0674	11.6534	11.2602	10.9654	10.7983	9.91266	9.91266	9.91266	9.88328	9.79725	9.43251	9.30999	9.10549	9.10549	8.99065	8.88388	8.88388	8.88388	8.88388	8.88388	8.88388	8.84574	8.8063	8.69195	8.68382
EDAPSO	19.3452	19.2973	18.9779	18.9779	18.8424	18.3629	18.0665	16.8997	15.7841	14.6659	13.8279	12.4089	11.6159	10.6208	9.75674	8.8211	8.13492	8.13492	7.45559	6.96273	6.58429	6.20769	5.88974	5.86179	5.27235	5.27235	4.83985	4.83985	4.83985	4.83985	4.34163	3.88315	3.88315	3.85018	3.85018	3.85018	3.85018	3.85018	3.85018	3.80975	3.80975	3.80975	3.80975	3.80975	3.72475	3.72464	3.72464	3.54542	3.48737
TPSO	20.7295	20.7295	20.6835	20.4687	20.1828	19.8775	19.5492	19.2792	18.2507	17.1518	15.5749	13.4321	12.6701	9.74705	6.24178	3.51594	3.51594	2.8739	2.8739	1.25198	0.921357	0.337122	0.337122	0.337122	0.296994	0.155422	0.11258	0.0953079	0.0321277	0.0321277	0.0302567	0.0302567	0.0302567	0.0302567	0.0269838	0.0203959	0.00484692	0.00484692	0.00484692	0.00484692	0.00471983	0.00412744	0.00291561	0.00291561	0.00143336	0.00143336	0.000972893	0.000972893	0.000461454
Proposed	20.383	20.043	19.3482	18.2924	17.136	15.5363	13.9772	11.9334	9.46651	6.65125	4.96341	3.40878	3.40878	2.46686	1.82904	1.44337	0.134851	0.134851	0.134851	0.132321	0.0764063	0.0764063	0.0101979	0.0101979	0.0101979	0.0101979	0.0101979	0.0101979	0.0101979	0.00726453	0.00726453	0.00726453	0.00467302	0.00357882	0.0022003	0.000835441	0.000835441	0.000835441	0.000835441	0.000835441	0.000835441	0.00061825	0.000288239	0.000288239	0.000288239	0.000258259	0.000105197	0.000105197	0.000105197
Three-hump Camel
PSO	771.179	373.397	13.1116	1.23807	0.150334	0.150334	0.150334	0.150334	0.112675	0.0103214	0.0103214	0.00501211	0.000169922	0.000169922	0.000169922	0.000169922	9.4599e-05	9.4599e-05	3.36921e-05	3.36921e-05	3.36921e-05	3.36921e-05	2.91175e-05	6.66472e-06	6.66472e-06	6.66472e-06	6.66472e-06	6.66472e-06	6.66472e-06	1.61656e-06	1.01558e-06	1.03284e-07	1.03284e-07	1.03284e-07	1.03284e-07	2.26505e-08	2.26505e-08	2.26505e-08	1.48737e-08	1.46084e-08	1.46084e-08	1.52795e-09	1.4045e-09	3.37563e-10	3.37563e-10	3.37563e-10	5.38679e-11	1.10293e-11	1.10293e-11
EDAPSO	774.407	60.4835	17.4967	4.73751	1.19274	1.19274	0.0720561	0.0720561	0.0450593	0.0450593	0.0411889	0.0411889	0.0059276	0.00424919	0.00424919	0	0	0	0	0	0	0	0	0	0	0	0	0	0	0	0	0	0	0	0	0	0	0	0	0	0	0	0	0	0	0	0	0	0
TPSO	157.381	21.022	7.82801	4.71571	4.71571	2.01885	0.428078	0.0155268	0.0155268	0.0155268	0.0155268	0.0155268	0.0155268	0.0155268	0.0155268	0.0064137	0.0064137	0.000258061	0.000258061	0.000258061	0.000258061	0.000258061	0.000258061	0.000258061	0.000258061	0.000258061	0.000258061	0.000258061	0.000258061	0.000258061	0.000258061	0.000258061	0.000258061	0.000258061	0.000258061	0.000258061	0.000258061	0.000236998	0.000236998	0.000236998	0.000236998	0.00013746	0.00013746	0.00013746	0.000115746	2.31286e-05	2.31286e-05	2.31286e-05	2.31286e-05
Proposed	21.4632	15.6707	5.53161	0.665489	0.665489	0.292859	0.167948	0.167948	0.0262457	0.0262457	0.0262457	0.0113842	0.00104093	0.00104093	0.00104093	0	0	0	0	0	0	0	0	0	0	0	0	0	0	0	0	0	0	0	0	0	0	0	0	0	0	0	0	0	0	0	0	0	0
Goldstein price
PSO	6.01699e+08	4.75864e+07	6.81553e+06	6.81553e+06	850693	56701.1	1962.32	42.3787	42.3787	42.3787	42.3787	42.3787	42.3787	42.3787	36.68	30.0254	17.3052	17.3052	7.56383	3.49897	3.49897	3.49897	3.49897	3.49897	3.18631	3.18631	3.18631	3.18631	3.0156	3.0156	3.0156	3.0156	3.0156	3.0156	3.0156	3.0156	3.0156	3.0156	3.0156	3.0156	3.0156	3.0156	3.00241	3.00241	3.00241	3.00241	3.00241	3.00241	3.00241
EDAPSO	6.04774e+07	6.04774e+07	6.04774e+07	903607	22119.4	22119.4	22119.4	765.05	139.438	19.1628	12.6701	12.6701	12.6701	12.6701	12.6701	3.3039	3.3039	3.3039	3.3039	3.02042	3.02042	3.02042	3.00642	3.00642	3.00642	3.00642	3.00642	3.00642	3.00642	3.00642	3.00642	3.00642	3.00642	3.00642	3.00642	3.00642	3.00642	3.00642	3.00642	3.00642	3.00642	3.00642	3.00642	3.00642	3.00642	3.00642	3.00642	3.00642	3.00642
TPSO	1.96796e+08	3.06327e+06	3.06327e+06	3.06327e+06	3.06327e+06	3.06327e+06	1.23793e+06	512075	87942	13088.3	31.9061	31.9061	31.9061	5.31145	5.31145	5.31145	5.31145	5.2001	5.2001	5.2001	4.82719	4.82719	3.45925	3.45925	3.45925	3.45925	3.45925	3.45925	3.45925	3.23515	3.14588	3.14588	3.0243	3.0243	3.0243	3.0243	3.01454	3.01454	3.00315	3.00315	3.00315	3.00315	3.00315	3.00315	3.00106	3.00096	3.00096	3.00096	3.00096
Proposed	15690	15690	1473.56	75.9732	75.9732	47.1803	47.1803	14.2515	14.2515	11.0511	11.0511	11.0511	8.52823	8.52823	5.7332	5.7332	3.46315	3.46315	3.11122	3.11122	3.11122	3.11122	3.11122	3.11122	3.08757	3.06533	3.06533	3.06533	3.06533	3.06533	3.06533	3.06533	3.06533	3.06533	3.06533	3.06533	3.02207	3.02207	3.02207	3.02207	3.02207	3.02207	3.02207	3.02207	3.00153	3.00153	3.00153	3.00153	3.00153
[truncated: 954 more columns]
