# Supplementary material for: A color image contrast enhancement method based on improved PSO
Source: PLoS One. 2023 Feb 9;18(2):e0274054. doi: 10.1371/journal.pone.0274054 (PMC9910741; doi:10.1371/journal.pone.0274054)
Supplement: S2 Table — (XLSX) [file pone.0274054.s002.xlsx]

## Sheet: Sheet1
MOS
	Image1								Image2								Image3								Image4									Image5						Image6						Image7
People	ABC	Cuckoo	DE	FA	GA	PSO	Proposed		ABC	Cuckoo	DE	FA	GA	PSO	Proposed		ABC	Cuckoo	DE	FA	GA	PSO	Proposed		ABC	Cuckoo	DE	FA	GA	PSO	Proposed			Ref.[48]	Ref.[48]	Ref.[48]	Proposed			Ref.[48]	Ref.[48]	Ref.[48]	Proposed			Ref.[48]	Ref.[48]	Ref.[48]	Proposed
1	55	45	40	48	53	65	75		40	45	36	48	53	55	60		36	41	48	45	50	53	58		61	63	50	50	48	55	76			60	53	57	75			56	55	52	82			62	55	62	75
2	60	50	45	46	50	63	76		42	47	38	50	55	57	62		37	45	50	48	52	55	60		63	65	55	53	50	61	75			58	52	55	74			58	54	50	81			60	57	63	71
3	58	48	43	45	52	62	71		41	44	37	48	52	56	61		36	43	48	46	51	54	60		63	68	55	54	52	62	77			61	55	58	78			61	58	55	83			63	56	65	73
4	55	46	40	50	55	66	73		43	49	40	50	54	55	63		38	43	46	43	47	51	57		60	63	52	50	48	56	75			60	56	55	80			57	56	51	79			58	52	60	72
5	53	42	38	49	51	68	75		45	48	41	52	56	57	65		40	45	50	47	52	54	62		62	65	50	50	47	53	73			62	58	59	82			60	57	53	82			65	60	65	76
6	58	45	40	48	48	62	76		46	50	42	53	57	58	65		39	45	52	50	55	55	63		65	68	56	54	55	63	80			63	60	62	83			61	60	55	83			66	60	66	77
7	56	47	37	50	47	64	70		40	44	36	48	53	52	58		34	40	44	41	47	51	58		60	63	50	51	50	55	72			57	52	53	75			55	51	48	78			58	52	58	71
8	62	50	45	53	50	67	75		43	47	40	50	53	56	61		36	43	47	45	51	52	56		58	60	47	49	46	51	75			55	50	52	72			54	50	50	79			58	50	60	70
9	57	42	36	46	51	66	70		38	41	35	46	50	50	57		33	39	43	41	46	50	58		61	66	52	50	48	53	71			60	56	57	76			58	60	52	81			60	53	62	70
10	55	45	38	45	50	65	71		41	45	37	50	53	54	60		35	41	45	43	51	53	60		63	65	53	51	50	56	78			61	55	58	78			60	60	51	83			62	54	65	73
11	56	43	40	51	55	69	73		44	46	41	53	56	53	63		37	43	48	46	53	55	62		64	67	55	53	52	58	80			62	57	60	78			61	60	49	80			60	52	58	70
12	58	46	40	47	53	66	72		40	45	36	51	55	53	58		35	40	45	42	50	53	60		62	68	57	55	53	60	76			62	55	58	80			58	55	54	82			63	56	63	73
13	53	40	36	45	52	63	71		39	42	35	48	52	50	58		36	43	48	45	52	54	60		63	65	52	50	52	57	78			60	58	59	77			60	53	52	82			64	58	65	74
14	52	43	39	48	50	65	73		38	40	34	46	50	50	55		32	37	45	43	49	51	58		61	65	51	52	51	56	77			58	53	54	75			55	52	50	77			62	55	62	73
15	55	45	40	45	53	68	75		42	46	40	52	56	58	63		36	44	52	48	55	55	63		65	68	53	51	49	52	80			61	57	59	78			58	54	52	80			61	54	63	70
16	56	46	40	50	55	62	72		38	43	32	46	51	53	57		33	40	49	45	53	54	63		63	66	50	49	46	50	79			60	54	57	76			60	55	53	83			63	57	65	71
17	55	45	40	46	52	65	73		40	47	36	49	54	56	63		37	44	50	47	52	53	62		64	66	53	52	51	56	78			60	57	58	78			57	53	50	77			58	52	60	72
18	57	47	39	49	54	67	75		41	48	37	51	55	58	65		40	46	52	48	55	56	64		65	67	52	51	48	53	80			61	58	56	79			58	54	53	79			60	55	62	70
19	53	41	36	46	53	63	72		39	42	33	48	52	56	62		36	43	51	49	53	55	62		63	66	52	50	52	56	77			60	54	55	80			56	55	54	81			63	57	67	75
20	56	45	42	53	55	68	71		40	47	36	49	54	57	63		38	40	46	45	51	52	58		60	63	53	51	50	58	71			56	52	54	75			55	52	50	78			59	53	60	71
21	52	42	37	46	50	62	70		37	44	33	48	53	51	58		34	39	44	42	48	50	55		58	60	50	48	47	51	70			55	50	53	73			56	53	51	79			61	55	61	73
22	58	48	45	53	56	69	75		43	48	39	52	56	55	62		35	40	45	42	48	51	56		58	61	50	49	50	55	72			58	52	56	76			58	55	52	83			65	60	65	77
23	56	46	42	46	50	61	73		45	50	40	53	58	57	63		37	44	51	48	54	56	62		61	65	51	50	50	56	76			62	57	60	80			60	57	55	85			67	62	66	74
24	57	45	41	45	52	60	72		40	47	36	50	55	56	60		35	41	46	45	51	52	60		62	66	50	51	52	58	75			63	58	61	82			62	60	56	85			65	60	63	73
25	58	44	40	50	55	67	75		39	45	34	48	52	53	58		33	38	46	41	47	50	57		60	63	48	47	47	50	78			60	55	58	78			58	53	52	82			62	58	62	72
26	58	45	40	48	52	66	74		41	48	37	52	55	57	60		34	42	50	42	49	52	58		62	65	51	50	50	58	76			62	56	60	81			58	51	50	81			61	55	63	75
27	55	46	43	50	53	65	75		42	49	38	54	57	58	63		38	46	53	48	55	56	63		65	68	56	52	52	60	78			63	58	60	83			60	55	53	83			65	60	66	76
28	53	43	38	46	51	67	71		40	46	37	50	54	55	61		35	40	46	43	50	53	62		63	65	53	53	51	57	75			58	53	55	76			55	53	51	78			60	58	62	73
29	57	45	40	48	50	64	73		42	49	38	53	55	58	64		39	43	50	46	51	51	61		63	66	52	52	52	58	76			60	55	56	80			58	54	52	81			63	57	64	75
30	56	45	40	48	52	65	73		41	48	36	52	54	56	62		36	42	50	46	52	53	62		62	64	51	52	51	56	76			62	54	55	82			57	55	54	83			66	57	67	75
Mean	56	45	40	48	52	65	73		41	46	37	50	54	55	61		36	42	48	45	51	53	60		62	65	52	51	50	56	76			60	55	57	78			58	55	52	81			62	56	63	73
