# Supplementary material for: A color image contrast enhancement method based on improved PSO
Source: PLoS One. 2023 Feb 9;18(2):e0274054. doi: 10.1371/journal.pone.0274054 (PMC9910741; doi:10.1371/journal.pone.0274054)
Supplement: S3 Table — (XLSX) [file pone.0274054.s003.xlsx]

## Sheet: Sheet1
Image1										Image2									Image3									Image4
	PSNR	SSIM	IFC	VIF	FSIM	Entropy	AG	Time		PSNR	SSIM	IFC	VIF	FSIM	Entropy	AG	Time		PSNR	SSIM	IFC	VIF	FSIM	Entropy	AG	Time		PSNR	SSIM	IFC	VIF	FSIM	Entropy	AG	Time
ABC	39.9824	0.5827	1.0283	0.3018	0.5766	5.8493	0.0885	413.471		26.4348	0.5374	0.8498	0.4096	0.5557	4.6891	0.0278	420.382		26.9891	0.4375	0.7463	0.1278	0.3718	3.8758	0.0184	427.658		46.4861	0.6263	2.1232	0.2029	0.8174	5.4322	0.0559	409.472
Cuckoo	38.5637	0.5092	0.0801	0.2603	0.5239	5.4863	0.0772	152.499		26.4994	0.5371	0.8526	0.4721	0.5623	4.9819	0.0309	165.284		28.8284	0.5123	1.0632	0.292	0.4921	4.6274	0.0283	163.049		47.1777	0.6182	2.3693	0.1399	0.7802	5.6528	0.0566	150.613
DE	35.4092	0.4222	0.6748	0.1987	0.4783	5.1192	0.0575	56.3841		23.7586	0.3219	0.6875	0.4759	0.4196	3.5781	0.0176	60.3716		29.3456	0.5351	1.3372	0.3162	0.5291	4.9034	0.0337	68.0911		46.2921	0.6233	1.9447	0.3192	0.86	5.4792	0.0512	49.3273
FA	38.8869	0.5181	0.0826	0.2756	0.5187	5.4958	0.0767	87.1932		27.4373	0.5777	0.8421	0.4127	0.5684	5.0215	0.0363	97.3724		28.9483	0.5134	0.9744	0.3093	0.5018	4.7683	0.0237	96.9382		45.9491	0.5588	0.8372	0.1017	0.7954	5.6351	0.0571	85.0674
GA	39.4758	0.5746	0.0938	0.2981	0.5837	5.6475	0.0866	446.384		28.3584	0.6365	1.2382	0.4365	0.6232	5.2819	0.0428	461.847		30.6166	0.5788	1.5937	0.3592	0.5621	5.1627	0.0472	472.41		40.5044	0.4435	0.7879	0.097	0.7558	5.3736	0.0387	434.855
PSO	40.8482	0.6326	1.7463	0.2983	0.6018	6.2959	0.1022	109.08		29.8473	0.6565	1.2788	0.4881	0.6758	5.5611	0.0683	116.757		31.8593	0.6123	1.6281	0.3626	0.5901	5.0192	0.0589	120.847		46.6007	0.5505	1.3989	0.1549	0.822	5.3837	0.0598	107.657
Proposed	48.0932	0.7827	2.1182	0.3749	0.7633	7.2739	0.1673	45.8375		37.6251	0.8175	2.7586	0.8571	0.8039	6.2967	0.0849	48.7282		35.9381	0.6776	2.6887	0.6471	0.6827	5.6572	0.0773	50.7364		49.6988	0.6907	2.9784	0.3922	0.8633	7.5021	0.0858	41.0843
	Image5									Image6									Image7									Image8
	PSNR	SSIM	IFC	VIF	FSIM	Entropy	AG	Time		PSNR	SSIM	IFC	VIF	FSIM	Entropy	AG	Time		PSNR	SSIM	IFC	VIF	FSIM	Entropy	AG	Time		PSNR	SSIM	IFC	VIF	FSIM	Entropy	AG	Time
Ref.[46]	32.0512	0.7785	2.1843	0.3237	0.8689	5.8721	0.0381	758.29		45.4738	0.4284	0.6855	0.3647	0.6744	6.3175	0.0196	732.65		38.3788	0.3562	1.5919	0.5723	0.6646	6.2379	0.0326	746.01		38.5748	0.3562	1.4753	0.1428	0.7636	6.8503	0.1452	767.39
Ref.[47]	32.0512	0.7785	2.1843	0.3237	0.8689	5.8721	0.0381	753.25		45.8472	0.43812	0.7101	0.3811	0.6829	6.3386	0.0187	740.93		36.3849	0.3274	0.6728	0.4894	0.6372	5.9283	0.0247	748.72		36.1924	0.3109	0.9856	0.1059	0.7142	6.4211	0.1111	773.48
Ref.[48]	31.5446	0.9136	4.0441	0.5123	0.9347	5.1778	0.0368	695.33		46.1637	0.4309	0.6983	0.3796	0.6799	6.8191	0.0206	684.32		39.5822	0.3589	1.8473	0.6029	0.6742	6.5674	0.0384	687.29		37.1627	0.3322	1.1866	0.1321	0.7376	6.4327	0.1287	703.66
Proposed	36.2669	0.947	6.1938	1.0424	0.9572	6.1659	0.0771	451.06		55.9928	0.5047	1.5363	0.5029	0.7811	7.7366	0.0386	427.57		46.9409	0.5301	3.0571	1.1733	0.8918	7.4985	0.0476	439.64		44.4738	0.6274	2.5831	0.3728	0.9103	7.4895	0.1771	463.21
